# Supplementary material for: Global evolution dynamics of genotype VI NDVs and dissection of the biological properties of strains from the prevalent sub-genotypes
Source: J Virol. 2025 Dec 30;100(2):e01799-25. doi: 10.1128/jvi.01799-25 (PMC12911885; doi:10.1128/jvi.01799-25)
Supplement: Table S1 — Details of genotype VI NDV isolates used for phylogenetic analysis. [file jvi.01799-25-s0005.xlsx]

## Sheet: VI.1
Supplemental Table 1 Details of genotype VI NDV isolates used for phylogenetic analysis
Sub-genotype	Accession number	Host	Country	Strain	Year
VI.1	AJ880277	pigeon	Italy	IT-227/82	1982
VI.1	AF109885	domestic_fowl	Great_Britain	GB 1168/84	1984
VI.1	LC650523	Columba livia	Japan	APMV1/pigeon/Japan/Ibaraki/84	1984
VI.1	EF520716	pigeon	USA	pigeon/NY/US/1984	1984
VI.1	FJ410145	pigeon	USA	PPMV-1/New York/1984	1984
VI.1	FJ410147	pigeon	USA	PPMV-1/Maryland/1984	1984
VI.1	JN872173	pigeon	USA	Pigeon/New York/44407/1984	1984
VI.1	JN967788	pigeon	USA	Pigeon/Maryland/11936/1985	1985
VI.1	LC650533	Columba livia	Japan	APMV1/pigeon/Japan/Tochigi/86	1986
VI.1	JN967787	pigeon	USA	Pigeon/Illinois/37397/1987	1987
VI.1	LC650536	Columba livia	Japan	APMV1/pigeon/Japan/Niigata/88	1988
VI.1	LC650539	Columba livia	Japan	APMV1/pigeon/Japan/Kushiro/91	1991
VI.1	LC650543	Columba livia	Japan	APMV1/pigeon/Japan/Kumamoto/95	1995
VI.1	AY734535	pigeon	Argentina	Pigeon/Argentina/Tigre 6/99	1999
VI.1	KU377528	Turtle_Dove	Italy	00VIR4400/turtledove/Italy/2000	2000
VI.1	FJ865434	pigeon	China	s-1	2002
VI.1	KU377531	pigeon	Italy	06VIR463-2/pigeon/Italy/2006	2006

## Sheet: VI.2.2.2
Sub-genotype	Accession number	Host	Country	Strain	Year
VI.2.2.2	DQ417113	pigeon	China	STP96	1996
VI.2.2.2	AF358785	pigeon	China	Ch/98-1	1998
VI.2.2.2	KJ607164	pigeon	China	pi/CH/LJS/1/03	2003
VI.2.2.2	KJ607163	pigeon	China	pi/CH/LJS/1/04	2004
VI.2.2.2	FJ480825	pigeon	China	PG/CH/JS/1/05	2005
VI.2.2.2	FJ766528	pigeon	China	NDV05-029	2005
VI.2.2.2	GQ338311	−	China	ND/05/028	2005
VI.2.2.2	FJ480826	pigeon	China	PG/CH/JS/1/06	2006
VI.2.2.2	JX244794	pigeon	China	Pigeon/China/100/08	2008
VI.2.2.2	JX244801	pigeon	China	Pigeon/China/107/08	2008
VI.2.2.2	JX244803	pigeon	China	Pigeon/China/110/08	2008
VI.2.2.2	JX244805	pigeon	China	Pigeon/China/112/08	2008
VI.2.2.2	MT120191	pigeon	China	10	2009
VI.2.2.2	JQ290284	pigeon	China	P/Anhui/1/09	2009
VI.2.2.2	MT120189	pigeon	China	8	2011
VI.2.2.2	KJ808820	pigeon	China	Pigeon/China/SD2012	2012
VI.2.2.2	KT381596	pigeon	China	Pigeon/Guangdong/GM8/2013	2013
VI.2.2.2	KX710209.1	pigeon	India	D167	2015
VI.2.2.2	MW412840	pigeon	China	VI-HZ	2018
VI.2.2.2	AY325798	pigeon	China	YN_P1	−

## Sheet: VI.2.2.1
Sub-genotype	Accession number	Host	Country	Strain	Year
VI.2.2.1	JN872188	pigeon	USA	Pigeon/Minnesota/2446/1989	1989
VI.2.2.1	JN872186	pigeon	USA	Pigeon/Indiana/18002/1991	1991
VI.2.2.1	JN872187	pigeon	USA	Pigeon/Illinois/11748/1993	1993
VI.2.2.1	JN872185	pigeon	USA	Pigeon/New York/32851-2/1995	1995
VI.2.2.1	JN942095	pigeon	USA	Pigeon/Oklahoma/7668/1997	1997
VI.2.2.1	JN872182	pigeon	USA	Pigeon/New York/12339/1998	1998
VI.2.2.1	FJ410148	pigeon	USA	PPMV-1/Texas/1998	1998
VI.2.2.1	JN942098	pigeon	USA	Pigeon/North Carolina/56404/2000	2000
VI.2.2.1	JN942099	gannet	USA	Gannet/Pennsylvania/25017/2000	2000
VI.2.2.1	JN967786	pigeon	USA	Pigeon/New Jersey/58300-4/2000	2000
VI.2.2.1	JX901312	pigeon	USA	APMV1/Pigeon/USA/0101/2001	2001
VI.2.2.1	JN872180	waterfowl	USA	Pigeon/Texas/209682/2002	2002
VI.2.2.1	JX901318	duck	USA	APMV1/Duck/PA/USA/0203/2002	2002
VI.2.2.1	JN942022	chicken	USA	Chicken/Texas/309968/2004	2004
VI.2.2.1	JX901341	pigeon	USA	APMV1/Pigeon/PA/USA/0712/2007	2007

## Sheet: VI2.1.2
Sub-genotype	Accession number	Host	Country	Strain	Year
VI.2.1.2	AY734536	pigeon	Argentina	Pigeon/Argentina/Capital 3/97	1997
VI.2.1.2	HG326601	pigeon	Nigeria	pigeon/Nigeria/NIE07-061/2007	2007
VI.2.1.2	HG326602	pigeon	Nigeria	pigeon/Nigeria/NIE07-062/2007	2007
VI.2.1.2	HG326603	pigeon	Nigeria	pigeon/Nigeria/NIE07-063/2007	2007
VI.2.1.2	JQ039391	pigeon	Nigeria	pigeon/Nigeria/VRD07-231/2007	2007
VI.2.1.2	MH996979	pigeon	Nigeria	pigeon/Nigeria/Gumel/VRD37A/51/2008	2008
VI.2.1.2	JQ039387	pigeon	Nigeria	pigeon/Nigeria/VRD08-37BRpe(7-9)/2008	2008
VI.2.1.2	MH996920	quail	Nigeria	quail/Nigeria/VRD08/385/N23/870/2008	2008
VI.2.1.2	HG326604	pigeon	Nigeria	pigeon/Nigeria/NIE09-1898/2009	2009
VI.2.1.2	JX518532	laughing_dove	Kenya	Laughing dove_B2/Kenya/Isiolo	2012
VI.2.1.2	HG424627	pigeon	Nigeria	pigeon/Nigeria/NIE13-092/2013	2013
VI.2.1.2	KX097024.1	pigeon	Brazil	N1065/14	2014
VI.2.1.2	MH996992	pigeon	Nigeria	pigeon/Nigeria/Alaba rago/VRD32/15/32/2015	2015

## Sheet: VI.2.1.1.1
Sub-genotype	Accession number	Host	Country	Strain	Year
VI.2.1.1.1	LC650544	Columba livia	Japan	APMV1/pigeon/Japan/Tochigi/95	1995
VI.2.1.1.1	LC650545	Columba livia	Japan	APMV1/pigeon/Japan/Shiga/96	1996
VI.2.1.1.1	KJ736742	pigeon	Germany	R75/98	1998
VI.2.1.1.1	JN872183	pigeon	USA	Pigeon/Maryland/2075/1998	1998
VI.2.1.1.1	LC650549	Columba livia	Japan	APMV1/pigeon/Japan/Gunma/2000	2000
VI.2.1.1.1	AY288995	dove	Italy	dove/Italy/2736/00	2000
VI.2.1.1.1	GQ429293	Dove	Italy	dove/Italy/2736/00	2000
VI.2.1.1.1	JN942100	chukar	USA	Chukar/New Jersey/32429-5/2000	2000
VI.2.1.1.1	EU477189	pigeon	USA_RI_	pigeon/US/RI166/2000	2000
VI.2.1.1.1	JX901313	pigeon	USA	APMV1/Pigeon/USA/0102/2001	2001
VI.2.1.1.1	JX901314	dove	USA	APMV1/Dove/USA/0103/2001	2001
VI.2.1.1.1	JX901317	pigeon	USA	APMV1/Pigeon/USA/0201/2002	2002
VI.2.1.1.1	JX901304	−	USA	APMV1/USA/0301/2003	2003
VI.2.1.1.1	JX901305	−	USA	APMV1/USA/0302/2003	2003
VI.2.1.1.1	JN872179	pigeon	USA	Pigeon/Nevada/241851/2003	2003
VI.2.1.1.1	JN872177	chicken	USA	Chicken/Massachusetts/344783-3/2004	2004
VI.2.1.1.1	JN872178	turkey	USA	Pigeon/Louisiana/331309/2004	2004
VI.2.1.1.1	EU477188	Dove	USA_Texas_	dove/US/TX-B2580/2004	2004
VI.2.1.1.1	EU477190	pigeon	USA_Texas_	pigeon/US/TX3503/2004	2004
VI.2.1.1.1	KU059752	Eurasian_collared_dove	USA_TX_	TX3988	2004
VI.2.1.1.1	JN872176	pheasant	USA	Pheasant/Massachusetts/359425/2005	2005
VI.2.1.1.1	JX901319	pigeon	USA	APMV1/Pigeon/PA/USA/0501/2005	2005
VI.2.1.1.1	JX901320	pigeon	USA	APMV1/Pigeon/PA/USA/0502/2005	2005
VI.2.1.1.1	JX901321	chicken	USA	APMV1/Chicken/PA/USA/0503/2005	2005
VI.2.1.1.1	EU477191	Eurasian_collared_dove	USA_Texas_	Eurasian collared dove/US/TX3988/2004	2005
VI.2.1.1.1	EU477192	Eurasian_collared_dove	USA_Texas_	Eurasian collared dove/US/TX4156/2005	2005
VI.2.1.1.1	JN872167	dove	USA	Dove/FL/455682-2/2006	2006
VI.2.1.1.1	JX901323	pigeon	USA	APMV1/Pigeon/PA/USA/0601/2006	2006
VI.2.1.1.1	JX901324	pigeon	USA	APMV1/Pigeon/PA/USA/0602/2006	2006
VI.2.1.1.1	JX901325	pigeon	USA	APMV1/Pigeon/NY/USA/0603/2006	2006
VI.2.1.1.1	JX901326	pigeon	USA	APMV1/Pigeon/NJ/USA/0604/2006	2006
VI.2.1.1.1	JX901327	pigeon	USA	APMV1/Pigeon/PA/USA/0605/2006	2006
VI.2.1.1.1	JX901328	pigeon	USA	APMV1/Pigeon/NJ/USA/0607/2006	2006
VI.2.1.1.1	EU477195	Eurasian_collared_dove	USA	Eurasian collared dove/US/TX6295/2006	2006
VI.2.1.1.1	JN872160	pigeon	USA	Pigeon/Minnesota/511296/07	2007
VI.2.1.1.1	JN872190	pigeon	USA	Pigeon/South Dakota/486839/2007	2007
VI.2.1.1.1	JX901329	pigeon	USA	APMV1/Pigeon/PA/USA/0701/2007	2007
VI.2.1.1.1	JX901330	pigeon	USA	APMV1/Pigeon/PA/USA/0702/2007	2007
VI.2.1.1.1	JX901332	pigeon	USA	APMV1/Pigeon/MO/USA/0703/2007	2007
VI.2.1.1.1	JX901333	pigeon	USA	APMV1/Pigeon/PA/USA/0704/2007	2007
VI.2.1.1.1	JX901334	pigeon	USA	APMV1/Pigeon/PA/USA/0705/2007	2007
VI.2.1.1.1	JX901335	pigeon	USA	APMV1/Pigeon/PA/USA/0706/2007	2007
VI.2.1.1.1	JX901336	pigeon	USA	APMV1/Pigeon/NC/USA/0707/2007	2007
VI.2.1.1.1	JX901337	pigeon	USA	APMV1/Pigeon/CT/USA/0708/2007	2007
VI.2.1.1.1	JX901338	pigeon	USA	APMV1/Pigeon/OH/USA/0709/2007	2007
VI.2.1.1.1	JX901339	pigeon	USA	APMV1/Pigeon/NJ/USA/0710/2007	2007
VI.2.1.1.1	JX901340	pigeon	USA	APMV1/Pigeon/PA/USA/0711/2007	2007
VI.2.1.1.1	JX901344	pigeon	USA	APMV1/Pigeon/ME/USA/0714/2007	2007
VI.2.1.1.1	JX901346	pigeon	USA	APMV1/Pigeon/PA/USA/0716/2007	2007
VI.2.1.1.1	JX901347	pigeon	USA	APMV1/Pigeon/NY/USA/0717/2007	2007
VI.2.1.1.1	JX901348	pigeon	USA	APMV1/Pigeon/PA/USA/0718/2007	2007
VI.2.1.1.1	JX901349	pigeon	USA	APMV1/Pigeon/MD/USA/0719/2007	2007
VI.2.1.1.1	JX901350	pigeon	USA	APMV1/Pigeon/PA/USA/0720/2007	2007
VI.2.1.1.1	JX901351	pigeon	USA	APMV1/Pigeon/NJ/USA/0721/2007	2007
VI.2.1.1.1	JX901352	pigeon	USA	APMV1/Pigeon/PA/USA/0723/2007	2007
VI.2.1.1.1	JX901353	pigeon	USA	APMV1/Pigeon/PA/USA/0724/2007	2007
VI.2.1.1.1	JX901354	pigeon	USA	APMV1/Pigeon/PA/USA/0724/2007	2007
VI.2.1.1.1	JX901355	pigeon	USA	APMV1/Pigeon/PA/USA/0726/2007	2007
VI.2.1.1.1	JX901356	pigeon	USA	APMV1/Pigeon/PA/USA/0727/2007	2007
VI.2.1.1.1	JX901357	pigeon	USA	APMV1/Pigeon/PA/USA/0728/2007	2007
VI.2.1.1.1	JX901342	pigeon	USA	APMV1/Pigeon/MN/USA/0713/2007	2007
VI.2.1.1.1	JN941996	pigeon	USA	Pigeon/Pennsylvania/2062/2008	2008
VI.2.1.1.1	JN941998	pigeon	USA	Pigeon/Pennsylvania/2282/2008	2008
VI.2.1.1.1	JN941999	pigeon	USA	Pigeon/Minnesota/77/2008	2008
VI.2.1.1.1	JN942000	dove	USA	Dove/Florida/1287/2008	2008
VI.2.1.1.1	JX901358	pigeon	USA	APMV1/Pigeon/PA/USA/0801/2008	2008
VI.2.1.1.1	JX901359	pigeon	USA	APMV1/Pigeon/PA/USA/0802/2008	2008
VI.2.1.1.1	JX901360	pigeon	USA	APMV1/Pigeon/PA/USA/0803/2008	2008
VI.2.1.1.1	JX901361	pigeon	USA	APMV1/Pigeon/PA/USA/0804/2008	2008
VI.2.1.1.1	JX901362	pigeon	USA	APMV1/Pigeon/PA/USA/0805/2008	2008
VI.2.1.1.1	JX901363	pigeon	USA	APMV1/Pigeon/PA/USA/0806/2008	2008
VI.2.1.1.1	JX901364	pigeon	USA	APMV1/Pigeon/PA/USA/0807/2008	2008
VI.2.1.1.1	JX901365	pigeon	USA	APMV1/Pigeon/PA/USA/0808/2008	2008
VI.2.1.1.1	JX901366	pigeon	USA	APMV1/Pigeon/PA/USA/0809/2008	2008
VI.2.1.1.1	JX901367	pigeon	USA	APMV1/Pigeon/PA/USA/0810/2008	2008
VI.2.1.1.1	JX901368	pigeon	USA	APMV1/Pigeon/PA/USA/0811/2008	2008
VI.2.1.1.1	JX901369	pigeon	USA	APMV1/Pigeon/NJ/USA/0812/2008	2008
VI.2.1.1.1	JN872172	raptor	USA	Raptor/Minnesota/18575-4/2009	2009
VI.2.1.1.1	JN872175	pigeon	USA	Pigeon/Minnesota/723/2009	2009
VI.2.1.1.1	JX901373	pigeon	USA	APMV1/Pigeon/PA/USA/0902/2009	2009
VI.2.1.1.1	JX901374	pigeon	USA	APMV1/Pigeon/OH/USA/0903/2009	2009
VI.2.1.1.1	JX901375	pigeon	USA	APMV1/Pigeon/PA/USA/0904/2009	2009
VI.2.1.1.1	JX901376	pigeon	USA	APMV1/Pigeon/PA/USA/0905/2009	2009
VI.2.1.1.1	JX901377	pigeon	USA	APMV1/Pigeon/PA/USA/0906/2009	2009
VI.2.1.1.1	JN872174	environment	USA	New Jersey/9564/2010	2010
VI.2.1.1.1	JN872170	pigeon	USA	Pigeon/Texas/5254-12/2010	2010
VI.2.1.1.1	MG018202	ECDO	USA_MT	Eurasian_Collared-Dove/USA/MT/1177-kidney/22919-1-B/2010	2010
VI.2.1.1.1	MG018218	RODO	USA_PA	Rock_Pigeon/USA/PA/1189-kidney/23844-3-C/2012	2012
VI.2.1.1.1	KP780870	Rock_pigeon	USA	ND0002270	2013
VI.2.1.1.1	KP780871	Rock_pigeon	USA	ND0007190	2013
VI.2.1.1.1	KP780872	Rock_pigeon	USA	ND0007186	2013
VI.2.1.1.1	KP780873	Rock_pigeon	USA	ND0007187	2013
VI.2.1.1.1	KP780874	Rock_pigeon	USA	ROPI/USA/Allegheny/PA/ND0007199/840/2013	2013
VI.2.1.1.1	KP780875	Rock_pigeon	USA	ND0003553	2013
VI.2.1.1.1	KP780876	Rock_pigeon	USA	ND0003558	2013
VI.2.1.1.1	MG018212	rock pigeon	USA	Rock_Pigeon/USA/MA/1188-spleen/24998-1-B/2014	2014
VI.2.1.1.1	MG018201	RODO	USA_MA	Rock_Pigeon/USA/MA/1188-kidney/24998-1G/2014	2014
VI.2.1.1.1	MG018205	ECDO	USA_TX	Eurasian_Collared-Dove/USA/TX/1179-kidney/26041-3-C/2014	2014
VI.2.1.1.1	MG018206	ECDO	USA_TX	Eurasian_Collared-Dove/USA/TX/1180-kidney/26041-4-C/2014	2014
VI.2.1.1.1	MG018210	ECDO	USA_TX	Eurasian_Collared-Dove/USA/TX/1184-kidney/26981-2-C/2015	2015
VI.2.1.1.1	MG018211	ECDO	USA_TX	Eurasian_Collared-Dove/USA/TX/1185-kidney/26981-3-A/2015	2015
VI.2.1.1.1	MG018208	ECDO	USA_UT	Eurasian_Collared-Dove/USA/UT/1181-spleen/26594-1-A/2015	2015
VI.2.1.1.1	MG018213	ECDO	USA_KS	Eurasian_Collared-Dove/USA/KS/1191-spleen/W16-453-3/2016	2016
VI.2.1.1.1	MG018209	ECDO	USA_TX	Eurasian_Collared-Dove/USA/TX/1182-spleen/26877-2-C/2016	2016

## Sheet: VI.2.1.1.2.1
Sub-genotype	Accession number	Host	Country	Strain	Year
VI.2.1.1.2.1	JX901109	pigeon	Belgium	PPMV-1/Belgium/98-238/1998	1998
VI.2.1.1.2.1	JX901110	pigeon	Belgium	PPMV-1/Belgium/98-248/1998	1998
VI.2.1.1.2.1	JX901111	pigeon	Belgium	PPMV-1/Belgium/98-321/1998	1998
VI.2.1.1.2.1	MT161597	pigeon	China	pi/CH/GXP22/2000	2000
VI.2.1.1.2.1	JX244789	pigeon	China	Pigeon/China/JM/11/00	2000
VI.2.1.1.2.1	AY288996	pigeon	Italy	pigeon/Italy/1166/00	2000
VI.2.1.1.2.1	LC650551	Columba livia	Japan	APMV1/pigeon/Japan/Kumamoto/2001	2001
VI.2.1.1.2.1	LC650556	Columba livia	Japan	APMV1/pigeon/Japan/Shizuoka/2002	2002
VI.2.1.1.2.1	KU377529	Turtle_Dove	Italy	02VIR1875/turtledove/Italy/2002	2002
VI.2.1.1.2.1	LC650558	Columba livia	Japan	APMV1/pigeon/Japan/Saitama-1/2003	2003
VI.2.1.1.2.1	HM063425	wild_pigeon	China_Guangdong	P4	2003
VI.2.1.1.2.1	JN986839	pigeon	Ireland	PPMV-1/pigeon/IE/806/04	2004
VI.2.1.1.2.1	KU377530	Turtle_Dove	Italy	04VIR434/turtledove/Italy/2004	2004
VI.2.1.1.2.1	JX901119	pigeon	Belgium	PPMV-1/Belgium/05-01824/2005	2005
VI.2.1.1.2.1	HM063423	whitebreasted_water_hen	China_Guangdong	W4	2005
VI.2.1.1.2.1	MZ409510	pigeon	China	VI-NJ	2006
VI.2.1.1.2.1	HE972209	pigeon	Luxemburg	APMV-1/pigeon/Luxembourg/119/2006	2006
VI.2.1.1.2.1	LC650562	Columba livia	Japan	APMV1/pigeon/Japan/Niigata/2007	2007
VI.2.1.1.2.1	JX901121	pigeon	Belgium	PPMV-1/Belgium/07-04943/2007	2007
VI.2.1.1.2.1	FJ766527	pigeon	China	JS/07/16/Pi	2007
VI.2.1.1.2.1	GQ281085	pigeon	China	JS-35-07-Pi	2007
VI.2.1.1.2.1	GQ281086	pigeon	China	WX-10-07-Pi	2007
VI.2.1.1.2.1	GQ281087	pigeon	China	YZ-21-07-Pi	2007
VI.2.1.1.2.1	GQ281088	pigeon	China	YZ-23-07-Pi	2007
VI.2.1.1.2.1	HE972212	pigeon	Luxemburg	APMV-1/pigeon/Luxembourg/3821-1/2007	2007
VI.2.1.1.2.1	GU551934	carrier_pigeon	China	carrier-pigeon/Guangdong/2008	2008
VI.2.1.1.2.1	HM625835	duck	China	duck/China/SS/2008	2008
VI.2.1.1.2.1	HM748948	chicken	China	chicken/China/SD5/2008	2008
VI.2.1.1.2.1	JX244798	pigeon	China	Pigeon/China/104/08	2008
VI.2.1.1.2.1	JX244799	pigeon	China	Pigeon/China/105/08	2008
VI.2.1.1.2.1	JX244800	pigeon	China	Pigeon/China/106/08	2008
VI.2.1.1.2.1	KU377532	Turtle_Dove	Italy	08VIR24/turtledove/Italy/2008	2008
VI.2.1.1.2.1	JN941995	pigeon	USA	Pigeon/New York/1989-19/2008	2008
VI.2.1.1.2.1	PP297106	pigeon	China	Pi/SH/CH/022401/2009	2009
VI.2.1.1.2.1	PP297103	pigeon	China	Pi/SH/CH/010516/2010	2010
VI.2.1.1.2.1	PP297104	pigeon	China	Pi/SH/CH/010515/2010	2010
VI.2.1.1.2.1	PP297105	pigeon	China	Pi/SH/CH/010502/2010	2010
VI.2.1.1.2.1	JF713701	pigeon	China	SD10	2010
VI.2.1.1.2.1	JX486551	pigeon	China	pi/CH/LJL/100605	2010
VI.2.1.1.2.1	KJ525672	pigeon	China	Pi/SD/JN/2010	2010
VI.2.1.1.2.1	JX486556	pigeon	China	pi/CH/LGD/110947	2011
VI.2.1.1.2.1	KJ525673	pigeon	China	Pi/SD/JN/2011	2011
VI.2.1.1.2.1	JQ268609	pigeon	China	Miangyang12505	2011
VI.2.1.1.2.1	JX486550	pigeon	China	pi/CH/LGD/110208	2011
VI.2.1.1.2.1	JX486553	pigeon	China	pi/CH/LHLJ/110813	2011
VI.2.1.1.2.1	JX486554	pigeon	China	pi/CH/LHLJ/110822	2011
VI.2.1.1.2.1	JX486555	pigeon	China	pi/CH/LGD/110945	2011
VI.2.1.1.2.1	KX761865	pigeon	China	HB1103	2011
VI.2.1.1.2.1	KU377534	pigeon	Italy	11VIR5795/pigeon/Italy/2011	2011
VI.2.1.1.2.1	MK469969	pigeon	China	Pi/CH/GXG2/2012	2012
VI.2.1.1.2.1	KT163264	pigeon	China	Pi/SD/CH/0132/2012	2012
VI.2.1.1.2.1	OR681891	Laughing dove	South Africa	N1775	2012
VI.2.1.1.2.1	KJ600777	pigeon	China	Pi/China/SD/2012/132	2012
VI.2.1.1.2.1	JX094510	pigeon	China	sms12	2012
VI.2.1.1.2.1	JX486557	pigeon	China	pi/CH/LJL/120404	2012
VI.2.1.1.2.1	KJ525675	pigeon	China	Pi/SX/P2/2013	2013
VI.2.1.1.2.1	MK469974	pigeon	China	Pi/CH/GXG16/2013	2013
VI.2.1.1.2.1	KJ525674	pigeon	China	Pi/SX/P1/2013	2013
VI.2.1.1.2.1	KM374059	pigeon	China	pigeon/Guangxi/1015/2013	2013
VI.2.1.1.2.1	MK469972	pigeon	China	Pi/CH/GXG7/2014	2014
VI.2.1.1.2.1	KT381595	pigeon	China	Pigeon/Guangdong/GM1/2014	2014
VI.2.1.1.2.1	KT381606	pigeon	China	Pigeon/Guangdong/GZ289/2014	2014
VI.2.1.1.2.1	KU377537	pigeon	Italy	14VIR8258-2/pigeon/Italy/2014	2014
VI.2.1.1.2.1	MK469966	pigeon	China	Pi/CH/GXG6/2015	2015
VI.2.1.1.2.1	KX247376	pigeon	China	PPMV-1/Shaanxi-01/China/2015	2015
VI.2.1.1.2.1	MF681716	dove	Namibia	8636	2016
VI.2.1.1.2.1	MF681715	dove	Namibia	8199	2016
VI.2.1.1.2.1	MF681713	dove	Namibia	7808	2016
VI.2.1.1.2.1	MF681712	dove	Namibia	5072	2016
VI.2.1.1.2.1	MF681711	dove	Namibia	4533	2017
VI.2.1.1.2.1	MN477454	pigeon	China	Pi/CH/GXG44/2018	2018
VI.2.1.1.2.1	OQ745933	Laughing dove	South Africa	20110039	2020
VI.2.1.1.2.1	OQ745934	Laughing dove	South Africa	OP04-2020/PRL01-2020	2020
VI.2.1.1.2.1	OQ144642	pigeon	China	pigeon/China/Anhui/2432/2021	2021
VI.2.1.1.2.1	OQ144643	pigeon	China	pigeon/China/Fujian/2168/2021	2021
VI.2.1.1.2.1	OQ144645	pigeon	China	pigeon/China/Jiangxi/2027/2021	2021
VI.2.1.1.2.1	OQ745935	Laughing dove	South Africa	S2021_06_0218	2021
VI.2.1.1.2.1	OR681890	Laughing dove	South Africa	S2021/06_0251	2021
VI.2.1.1.2.1	OQ144649	pigeon	China	pigeon/China/Guangdong/2285/2022	2022

## Sheet: VI.2.1.1.2.2
Sub-genotype	Accession number	Host	Country	Strain	Year
VI.2.1.1.2.2	JX901120	pigeon	Belgium	PPMV-1/Belgium/05-03936-8/2005	2005
VI.2.1.1.2.2	JN872162	rosella	Belgium	Rosella/Belgium/4940/08	2008
VI.2.1.1.2.2	MN413534	pigeon	Australia	2011-3311-0004	2011
VI.2.1.1.2.2	MN413535	pigeon	Australia	2011-3314	2011
VI.2.1.1.2.2	MN413536	pigeon	Australia	2011-3313	2011
VI.2.1.1.2.2	MN413537	pigeon	Australia	2011-3312	2011
VI.2.1.1.2.2	MN413538	pigeon	Australia	2011-3315	2011
VI.2.1.1.2.2	MN462666	pigeon	Australia	2011-3132-3	2011
VI.2.1.1.2.2	PP297100	pigeon	China	Pi/SH/CH/120203/2011	2011
VI.2.1.1.2.2	PP297101	pigeon	China	Pi/SH/CH/061002/2011	2011
VI.2.1.1.2.2	PP297102	pigeon	China	Pi/SH/CH/041002/2011	2011
VI.2.1.1.2.2	MW271783	pigeon	China	JS/23/11/Pi	2011
VI.2.1.1.2.2	JX901122	pigeon	Belgium	PPMV-1/Belgium/11-07574/2011	2011
VI.2.1.1.2.2	JX901123	pigeon	Belgium	PPMV-1/Belgium/11-08304/2011	2011
VI.2.1.1.2.2	JX901124	pigeon	Belgium	PPMV-1/Belgium/11-09620/2011	2011
VI.2.1.1.2.2	JQ979176	pigeon	China	pigeon/China/SDLC/2011	2011
VI.2.1.1.2.2	JQ993431	pigeon	China	pigeon/China/SDS/2011	2011
VI.2.1.1.2.2	JX486552	pigeon	China	pi/CH/LLN/110713	2011
VI.2.1.1.2.2	KJ782376	pigeon	China	pi/CH/NM/0707/2011	2011
VI.2.1.1.2.2	KM374060	pigeon	China	pigeon/Shanghai/215/2011	2011
VI.2.1.1.2.2	MF580815	pigeon	China	pi/CH/GX0094/2011	2011
VI.2.1.1.2.2	PP297096	pigeon	China	Pi/SH/CH/051402/2012	2012
VI.2.1.1.2.2	PP297097	pigeon	China	Pi/SH/CH/051401/2012	2012
VI.2.1.1.2.2	PP297098	pigeon	China	Pi/SH/CH/0510201/2012	2012
VI.2.1.1.2.2	PP297099	pigeon	China	Pi/SH/CH/040601/2012	2012
VI.2.1.1.2.2	MN700940	pigeon	China	Pi/CH/YQ/2012	2012
VI.2.1.1.2.2	MK469970	pigeon	China	Pi/CH/GXG3/2012	2012
VI.2.1.1.2.2	MK749297	pigeon	China	Pi/CH/GXG1/2012	2012
VI.2.1.1.2.2	KT163261	pigeon	China	Pi/SH/CH/0163/2012	2012
VI.2.1.1.2.2	KM374057	pigeon	China	pigeon/Anhui/2365/2012	2012
VI.2.1.1.2.2	KM374058	pigeon	China	pigeon/Anhui/2365/2012	2012
VI.2.1.1.2.2	KM374061	pigeon	China	pigeon/Zhejiang/2036/2012	2012
VI.2.1.1.2.2	KP861633	pigeon	China	Pigeon/China/SD069/2012	2012
VI.2.1.1.2.2	MF580816	pigeon	China	pi/CH/GX0001/2012	2012
VI.2.1.1.2.2	MF580817	pigeon	China	pi/CH/GX0012/2012	2012
VI.2.1.1.2.2	MF580818	pigeon	China	pi/CH/GX0019/2012	2012
VI.2.1.1.2.2	MF580819	pigeon	China	pi/CH/GX0022/2012	2012
VI.2.1.1.2.2	MF580820	pigeon	China	pi/CH/GX0029/2012	2012
VI.2.1.1.2.2	MF580822	pigeon	China	pi/CH/GX0034/2012	2012
VI.2.1.1.2.2	MF580823	pigeon	China	pi/CH/GX0505/2012	2012
VI.2.1.1.2.2	MW271784	pigeon	China	ZJ_03_13_Pi	2013
VI.2.1.1.2.2	MN953616	pigeon	China	pigeon/Jiangsu/1427/2019	2013
VI.2.1.1.2.2	MK516200	pigeon	China	Pigeon/China/SD01/2013	2013
VI.2.1.1.2.2	MK516201	pigeon	China	Pigeon/China/SD03/2013	2013
VI.2.1.1.2.2	MK469971	pigeon	China	Pi/CH/GXG6/2013	2013
VI.2.1.1.2.2	KT163263	pigeon	China	Pi/SH/CH/0168/2013	2013
VI.2.1.1.2.2	KJ600778	pigeon	China	Pi/China/SH/2013/163	2013
VI.2.1.1.2.2	KJ600779	pigeon	China	Pi/China/SH/2013/167	2013
VI.2.1.1.2.2	KJ600780	pigeon	China	Pi/China/SH/2013/168	2013
VI.2.1.1.2.2	KF828884	pigeon	China	BJP13	2013
VI.2.1.1.2.2	KJ607165	pigeon	China	pi/CH/LHLJ/131237	2013
VI.2.1.1.2.2	KJ607166	pigeon	China	pi/CH/LHLJ/131011	2013
VI.2.1.1.2.2	KJ808819	pigeon	China	Pigeon/China/BJ2013	2013
VI.2.1.1.2.2	KM374056	pigeon	China	pigeon/Yunnan/1111/2013	2013
VI.2.1.1.2.2	KT163262	pigeon	China	Pi/SH/CH/0167/2013	2013
VI.2.1.1.2.2	KT381601	pigeon	China	Pigeon/Guangdong/GZ287/2013	2013
VI.2.1.1.2.2	KT381602	pigeon	China	Pigeon/Guangdong/GZ288/2013	2013
VI.2.1.1.2.2	KT381603	pigeon	China	Pigeon/Guangdong/GZ290/2013	2013
VI.2.1.1.2.2	MF580824	pigeon	China	pi/CH/GX0004/2013	2013
VI.2.1.1.2.2	MK469973	pigeon	China	Pi/CH/GXG13/2014	2014
VI.2.1.1.2.2	KT381592	pigeon	China	Pigeon/Guangdong/GZ293/2014	2014
VI.2.1.1.2.2	KT381604	pigeon	China	Pigeon/Guangdong/GZ292/2014	2014
VI.2.1.1.2.2	MG840652	pigeon	China	pigeon/Fujian/1233/2014	2014
VI.2.1.1.2.2	MG840657	pigeon	China	pigeon/Sichuan/2045/2014	2014
VI.2.1.1.2.2	KU522142	pigeon	Egypt	pigeon/Egypt/VRLCU/2014	2014
VI.2.1.1.2.2	MW271785	pigeon	China	JS/01/15/Pi	2015
VI.2.1.1.2.2	MK764392	pigeon	China	TJ/1/15/Pi	2015
VI.2.1.1.2.2	MK469964	pigeon	China	Pi/CH/GXG20/2015	2015
VI.2.1.1.2.2	MK749298	pigeon	China	Pi/CH/GXG22/2015	2015
VI.2.1.1.2.2	MK749299	pigeon	China	Pi/CH/GXG24/2015	2015
VI.2.1.1.2.2	MK749300	pigeon	China	Pi/CH/GXG25/2015	2015
VI.2.1.1.2.2	MZ101342	pigeon	Ukraine	pigeon/Ukraine/Kharkiv/Petruk/15-01/2015	2015
VI.2.1.1.2.2	KU527559	pigeon	China	Pigeon/China/Jilin/DH09/2015	2015
VI.2.1.1.2.2	KU527560	pigeon	China	Pigeon/China/Jilin/NG05/2015	2015
VI.2.1.1.2.2	KY788663	Grey_heron	China	Grey heron/Ch/GD/GZ333/2015	2015
VI.2.1.1.2.2	KY788667	European_turtle_dove	China	European turtle dove/Ch/GD/GZ23/2015	2015
VI.2.1.1.2.2	MF580825	pigeon	China	pi/CH/GX0119/2015	2015
VI.2.1.1.2.2	MF580826	pigeon	China	pi/CH/GX0126/2015	2015
VI.2.1.1.2.2	MF580827	pigeon	China	pi/CH/GX1103/2015	2015
VI.2.1.1.2.2	MG840658	pigeon	China	pigeon/Yunnan/1205/2015	2015
VI.2.1.1.2.2	MG840659	pigeon	China	pigeon/Yunnan/1336/2015	2015
VI.2.1.1.2.2	KX710210	pigeon	India	D168	2015
VI.2.1.1.2.2	MW271786	pigeon	China	AH/06/16/Pi	2016
VI.2.1.1.2.2	MW271787	pigeon	China	JS/09/16/Pi	2016
VI.2.1.1.2.2	MK469965	pigeon	China	Pi/CH/GXG29/2016	2016
VI.2.1.1.2.2	MK469967	pigeon	China	Pi/CH/GXG33/2016	2016
VI.2.1.1.2.2	MK749301	pigeon	China	Pi/CH/GXG28/2016	2016
VI.2.1.1.2.2	MK749302	pigeon	China	Pi/CH/GXG31/2016	2016
VI.2.1.1.2.2	MH807446	pigeon	China	PPMV-1/BJ-01/CH	2016
VI.2.1.1.2.2	MG840654	pigeon	China	pigeon/Ningxia/2068/2016	2016
VI.2.1.1.2.2	MW271788	pigeon	China	GS/12/17/Pi	2017
VI.2.1.1.2.2	MN893303	pigeon	China	pigeon/Guangdong/GZ08/2017	2017
VI.2.1.1.2.2	MK973060	pigeon	China	pigeon/hebei/08/2017	2017
VI.2.1.1.2.2	MK335466	pigeon	China	pi/CH/LNPPMV17	2017
VI.2.1.1.2.2	MK469968	pigeon	China	Pi/CH/GXG35/2017	2017
VI.2.1.1.2.2	MG840651	environment	China	environment/Hubei/HD240/2017	2017
VI.2.1.1.2.2	MG840653	pigeon	China	pigeon/Guizhou/1050/2017	2017
VI.2.1.1.2.2	MG840655	pigeon	China	pigeon/Qinghai/1325/2017	2017
VI.2.1.1.2.2	MG840656	pigeon	China	pigeon/Qinghai/1344/2017	2017
VI.2.1.1.2.2	MG840660	pigeon	China	pigeon/Yunnan/1453/2017	2017
VI.2.1.1.2.2	MG878084	pigeon	China	Pi/CH/LN/2017	2017
VI.2.1.1.2.2	PV837547	pigeon	China	pi/CH/LHLJ/170506	2017
VI.2.1.1.2.2	PQ527396	pigeon	China	pigeon/Jiangsu/1014/2021	2018
VI.2.1.1.2.2	OR253509	pigeon	China	APMV-1/pigeon/Heilongjiang/BS1/2018	2018
VI.2.1.1.2.2	OR253510	pigeon	China	APMV-1/pigeon/Heilongjiang/BS2/2018	2018
VI.2.1.1.2.2	MN953614	pigeon	China	pigeon/Jiangsu/2453/2018	2018
VI.2.1.1.2.2	MN953615	pigeon	China	pigeon/Ningxia/2364/2018	2018
VI.2.1.1.2.2	MN893304	pigeon	China	pigeon/Guangdong/SZ12/2018	2018
VI.2.1.1.2.2	MK896851	pigeon	China	pi/CH/SD0315/2018	2018
VI.2.1.1.2.2	OR085370	pigeon	China	Pigeon/China/GX01/2019	2019
VI.2.1.1.2.2	MN953617	pigeon	China	pigeon/Shanghai/1024/2019	2019
VI.2.1.1.2.2	MN953618	pigeon	China	pigeon/Sichuan/1433/2019	2019
VI.2.1.1.2.2	MN893305	pigeon	China	pigeon/Guangdong/HY25/2019	2019
VI.2.1.1.2.2	PQ563353	pigeon	China	Pigeon/TJ/CH/020/2020	2020
VI.2.1.1.2.2	OM258694	pigeon	China	pigeon/Fujian/2121/2020	2020
VI.2.1.1.2.2	OM258695	pigeon	China	pigeon/Jiangxi/2176/2020	2020
VI.2.1.1.2.2	OM640464	pigeon	China	PPMV-1/pigeon/Gansu/China/02/2020	2020
VI.2.1.1.2.2	MZ223436	pigeon	China	JS/02/20/Pi	2020
VI.2.1.1.2.2	MZ223437	pigeon	China	HN/01/20/Pi	2020
VI.2.1.1.2.2	MZ223438	pigeon	China	HN/02/20/Pi	2020
VI.2.1.1.2.2	MW271789	pigeon	China	AH/01/20/Pi	2020
VI.2.1.1.2.2	MW271790	pigeon	China	JS/01/20/Pi	2020
VI.2.1.1.2.2	MW271791	pigeon	China	JS/06/20/Pi	2020
VI.2.1.1.2.2	MW271792	pigeon	China	JS/07/20/Pi	2020
VI.2.1.1.2.2	OQ745932	pigeon	South Africa	20100411	2020
VI.2.1.1.2.2	OQ144644	pigeon	China	pigeon/China/Fujian/1187/2021	2021
VI.2.1.1.2.2	OM258696	pigeon	China	pigeon/Anhui/1350/2021	2021
VI.2.1.1.2.2	OM258697	pigeon	China	pigeon/Fujian/1394/2021	2021
VI.2.1.1.2.2	ON986202	pigeon	Switzerland	PPMV-1/pigeon/Switzerland/P147-ND52/2021	2021
VI.2.1.1.2.2	ON986203	pigeon	Switzerland	PPMV-1/pigeon/Switzerland/P228-ND53/2021	2021
VI.2.1.1.2.2	ON986204	pigeon	Switzerland	PPMV-1/pigeon/Switzerland/P297-ND54/2021	2021
VI.2.1.1.2.2	ON986205	pigeon	Switzerland	PPMV-1/pigeon/Switzerland/P382-ND55/2021	2021
VI.2.1.1.2.2	PP716132	pigeon	China	SX/TY/Pi01/22	2022
VI.2.1.1.2.2	OR542540	pigeon	China	Pigeon/Hubei/187/2022	2022
VI.2.1.1.2.2	OR542541	pigeon	China	Pigeon/Hubei/188/2022	2022
VI.2.1.1.2.2	OR542542	pigeon	China	Pigeon/Hubei/190/2022	2022
VI.2.1.1.2.2	OR542543	pigeon	China	Pigeon/Zhejiang/1-3/2022	2022
VI.2.1.1.2.2	OR542544	pigeon	China	Pigeon/Zhejiang/3-2/2022	2022
VI.2.1.1.2.2	OR542545	pigeon	China	Pigeon/Zhejiang/5-2/2022	2022
VI.2.1.1.2.2	OQ144646	pigeon	China	pigeon/China/Yunnan/1078/2022	2022
VI.2.1.1.2.2	OQ144647	pigeon	China	pigeon/China/Ningxia/1111/2022	2022
VI.2.1.1.2.2	OQ144648	pigeon	China	pigeon/China/Guangxi/1228/2022	2022
VI.2.1.1.2.2	OP796698	pigeon	China	pigeon/China/WZ2205/2022	2022
VI.2.1.1.2.2	OP751936	pigeon	China	pigeon/China/WZ2201/2022	2022
VI.2.1.1.2.2	OR681889	dove	South Africa	22040244	2022
VI.2.1.1.2.2	OQ745937	Laughing dove	South Africa	DOZA004M22	2022
VI.2.1.1.2.2	OQ745938	Laughing dove	South Africa	DOZA007M22	2022
VI.2.1.1.2.2	ON986206	pigeon	Switzerland	PPMV-1/pigeon/Switzerland/V051-1/2022	2022
VI.2.1.1.2.2	OR860416	pigeon	China	pigeon/China/HB2301/2023	2023
VI.2.1.1.2.2	OR860417	pigeon	China	pigeon/China/HB2302/2023	2023
VI.2.1.1.2.2	OR860418	pigeon	China	pigeon/China/HB2303/2023	2023
VI.2.1.1.2.2	OR860419	pigeon	China	pigeon/China/HB2304/2023	2023
VI.2.1.1.2.2	OR860420	pigeon	China	pigeon/China/HB2305/2023	2023
VI.2.1.1.2.2	OR860421	pigeon	China	pigeon/China/HB2306/2023	2023
VI.2.1.1.2.2	OR860422	pigeon	China	pigeon/China/HB2307/2023	2023
VI.2.1.1.2.2	OR860423	pigeon	China	pigeon/China/HB2308/2023	2023
VI.2.1.1.2.2	OR860424	pigeon	China	pigeon/China/HB2309/2023	2023
VI.2.1.1.2.2	PP444693	pigeon	China	Pi/SHJS/2023	2023
VI.2.1.1.2.2	PP158748	pigeon	China	PPMV-1/Pigeon/BJ/2023	2023
VI.2.1.1.2.2	PQ801838	pigeon	China	CH-SDQD/2024	2024
